# Supplementary material for: Synthesis and Pro-Apoptotic Effects of Nitrovinylanthracenes and Related Compounds in Chronic Lymphocytic Leukaemia (CLL) and Burkitt’s Lymphoma (BL)
Source: Molecules. 2023 Dec 14;28(24):8095. doi: 10.3390/molecules28248095 (PMC10746112; doi:10.3390/molecules28248095)
Supplement: Supplementary file 1 [file molecules-28-08095-s001.zip]

Archive with 1 entries (1 files):
- molecules-2710010-supplementary.pdf
